# Supplementary material for: Comparative Study between Exogenously Applied Plant Growth Hormones versus Metabolites of Microbial Endophytes as Plant Growth-Promoting for Phaseolus vulgaris L
Source: Cells. 2021 Apr 29;10(5):1059. doi: 10.3390/cells10051059 (PMC8146795; doi:10.3390/cells10051059)
Supplement: Supplementary file 1 [file cells-10-01059-s001.zip]

Archive with 1 entries (1 files):
- cells-1168379-SI.pdf
